# Supplementary material for: Lab-Scale Study of Temperature and Duration Effects on Carbonized Solid Fuels Properties Produced from Municipal Solid Waste Components
Source: Materials (Basel). 2021 Mar 3;14(5):1191. doi: 10.3390/ma14051191 (PMC7959479; doi:10.3390/ma14051191)
Supplement: Supplementary file 1 [file materials-14-01191-s001.zip]

Archive with 1 entries (1 files):
- materials-1111945-supplementary.xlsx
