# Supplementary material for: Lab-Scale Study of Temperature and Duration Effects on Carbonized Solid Fuels Properties Produced from Municipal Solid Waste Components
Source: Materials (Basel). 2021 Mar 3;14(5):1191. doi: 10.3390/ma14051191 (PMC7959479; doi:10.3390/ma14051191)
Supplement: Supplementary file 1 [file materials-14-01191-s001.zip › materials-1111945-supplementary.xlsx]

## Sheet: Read me
These excel file is a part of work entitled: “Pyrolysis in CO2, Temperature and Duration Effect on Carbonized Solid Fuels Properties Produced from MSW/RDF Components”, and contain developed models. These models (regression equations) make it possible to predict the properties of waste materials after pyrolysis. In the overmentioned work, the impact of the low-temperature pyrolysis process paramet…

## Sheet: Results
In the first Table named “Processed materials”, the %share of waste must be chosen so the “Total” row has a value of 100%. In the second Table pyrolysis temperature and time can be chosen. Initial values represent the value used in the experiment on which those models were built. Put data only to yellow cels, the grey one will change automatically. The results for a particular waste can be found …
Processed materials			Proces parameters		Results
MSW/RDF composition, %	% share by dry mass		Temperature of pyrolysis, °C	Residence time, min	MY, %	EDr, %	EY, %	MC, %	OM, %	AC, %	CP, %	C, %	H, %	N, %	S, %
Carton	0.0964		300	20	89.9372	0.997241	101.318	1.90218	80.3422	11.3714	88.7432	54.2228	7.56042	0.478626	0.240193
Fabric	0.062		300	40	80.9745	1.01986	88.3467	1.88516	78.7787	12.1991	87.8041	59.1879	7.40655	0.559002	0.241375
Kitchen waste	0.0402		300	60	77.6158	1.08472	80.1567	1.97138	79.3895	12.4207	87.4627	63.5585	7.49533	0.631088	0.241671
Paper	0.0964		320	20	87.2891	1.04738	94.9192	1.73307	82.5332	10.3336	89.757	57.0464	7.76898	0.472083	0.227894
plastic	0.3423		320	40	77.7818	1.05568	82.6878	1.72529	80.0435	11.7583	88.2428	60.8729	7.42778	0.547813	0.230978
Rubber	0.096		320	60	73.8784	1.10621	75.2378	1.82074	79.7279	12.5769	87.3265	64.1048	7.31925	0.615254	0.233177
PAP AL PE	0.1222		340	20	84.2902	1.08771	88.8346	1.5982	83.9756	9.76003	90.307	59.2938	7.89736	0.466076	0.218685
Wood	0.1445		340	40	74.2382	1.08169	77.3433	1.59965	80.5595	11.7817	88.2179	61.9817	7.36884	0.537161	0.223672
Total	1		340	60	69.7901	1.1179	70.6332	1.70433	79.3176	13.1974	86.7265	64.0749	7.06299	0.599956	0.227773
			360	20	80.9406	1.11823	83.0643	1.49756	84.6692	9.65075	90.3932	60.9649	7.94555	0.460607	0.212566
			360	40	70.3439	1.09789	72.3129	1.50824	80.3268	12.2694	87.7291	62.5141	7.22971	0.527045	0.219456
			360	60	65.3511	1.11978	66.3428	1.62216	78.1586	14.2821	85.6628	63.4688	6.72654	0.585195	0.22546
			380	20	77.2402	1.13895	77.6083	1.43115	84.6141	10.0057	90.0157	62.0597	7.91357	0.455674	0.209537
			380	40	66.0988	1.10429	67.5968	1.45107	79.3454	13.2214	86.7766	62.4703	7.0104	0.517467	0.218329
			380	60	60.5614	1.11185	62.3667	1.57422	76.2508	15.831	84.1353	62.2863	6.30991	0.57097	0.226236
			400	20	73.189	1.14986	72.4664	1.39897	83.8104	10.825	89.1744	62.5783	7.8014	0.451278	0.209598
			400	40	61.5029	1.10088	63.1949	1.42812	77.6153	14.6376	85.3604	61.8503	6.7109	0.508425	0.220293
			400	60	55.4208	1.09412	58.7048	1.56051	73.5944	17.8443	82.1441	60.5276	5.81311	0.557283	0.230103
			420	20	68.7871	1.15097	67.6388	1.40102	82.2579	12.1085	87.8694	62.5206	7.60905	0.447419	0.212749
			420	40	56.5563	1.08766	59.1073	1.43941	75.1365	16.5182	83.4804	60.6539	6.33123	0.499921	0.225347
			420	60	49.9295	1.06658	55.3571	1.58104	70.1892	20.3218	79.6891	58.1926	5.23612	0.544133	0.23706
			440	20	64.0344	1.14227	63.1255	1.43731	79.9566	13.8563	86.1006	61.8866	7.33652	0.444096	0.21899
			440	40	51.2589	1.06464	55.3339	1.48493	71.9089	18.8629	81.1366	58.8813	5.87137	0.491953	0.233491
			440	60	44.0874	1.02923	52.3237	1.63579	66.0354	23.2636	76.7704	55.2814	4.57894	0.531519	0.247107
			460	20	58.9309	1.12376	58.9264	1.50783	76.9067	16.0684	83.8681	60.6763	6.9838	0.441311	0.228322
			460	40	45.6108	1.0318	51.8748	1.56469	67.9327	21.672	78.3291	56.5324	5.33133	0.484522	0.244726
			460	60	37.8946	0.98208	49.6045	1.72478	61.1328	26.6696	73.3879	51.7939	3.84159	0.519442	0.260244
			480	20	53.4766	1.09544	55.0415	1.61258	73.1081	18.7447	81.1718	58.8898	6.55091	0.439063	0.240743
			480	40	39.6118	0.989166	48.7298	1.67867	63.2077	24.9453	75.0578	53.6073	4.71111	0.477627	0.25905
			480	60	31.351	0.925121	47.1995	1.848	55.4815	30.5399	69.5417	47.7301	3.02405	0.507902	0.276471
			500	20	47.6716	1.05732	51.4709	1.75156	68.5607	21.8853	78.0118	56.527	6.03783	0.437351	0.256255
			500	40	33.2621	0.936722	45.8992	1.82689	57.734	28.6829	71.3228	50.1058	4.01071	0.47127	0.276465
			500	60	24.4566	0.858354	45.1088	2.00546	49.0815	34.8745	65.2317	43.09	2.04307	0.496899	0.295788

## Sheet: MY
	Proces parameters		MY, %
	Temperature of pyrolysis, °C	Residence time, min	Carton	Fabric	Kitchen waste	Paper	Plastic	Rubber	PAP AL PE	Wood	MSW/RDF
	300	20	94.912	107.966	79.1589	87.5272	85.8711	110.946	86.2276	82.301	89.9372
	300	40	71.4019	77.5045	67.0065	68.8734	89.89	102.146	78.5242	67.6958	80.9745
	300	60	58.5833	62.0724	56.5674	56.5465	99.9413	93.3466	70.8209	59.3032	77.6158
	320	20	84.0621	91.1313	71.1568	78.2057	94.995	104.46	81.0442	73.9605	87.2891
	320	40	62.5499	63.3475	60.3027	61.3649	95.1778	95.6606	73.3409	60.6204	77.7818
	320	60	51.7292	50.5935	51.1618	50.851	101.393	86.861	65.6375	53.493	73.8784
	340	20	74.3123	76.0873	64.0281	69.8491	101.755	97.9746	75.8609	66.4024	84.2902
	340	40	54.798	50.9815	54.4723	54.8213	98.102	89.175	68.1575	54.3274	74.2382
	340	60	45.9751	40.9057	46.6297	46.1204	100.481	80.3754	60.4542	48.4652	69.7901
	360	20	65.6626	62.8344	57.7727	62.4576	106.152	91.489	70.6775	59.6267	80.9406
	360	40	48.1461	40.4067	49.5152	49.2427	98.6626	82.6894	62.9742	48.8169	70.3439
	360	60	41.3211	33.009	42.971	42.3547	97.2057	73.8898	55.2709	44.2198	65.3511
	380	20	58.1128	51.3726	52.3908	56.031	108.185	85.0034	65.4942	53.6334	77.2402
	380	40	42.5942	31.623	45.4316	44.6291	96.8596	76.2038	57.7909	44.0888	66.0988
	380	60	37.7671	26.9034	40.1856	39.5541	91.5666	67.4042	50.0875	40.7568	60.5614
	400	20	51.6631	41.7018	47.8822	50.5694	107.855	78.5178	60.3109	48.4226	73.189
	400	40	38.1424	24.6304	42.2213	40.9805	92.6931	69.7182	52.6075	40.143	61.5029
	400	60	35.3131	22.5889	38.2737	37.7184	83.564	60.9187	44.9042	38.0762	55.4208
	420	20	46.3134	33.8222	44.2471	46.0728	105.161	72.0322	55.1275	43.9941	68.7871
	420	40	34.7906	19.4289	39.8844	38.2968	86.163	63.2327	47.4242	36.9797	56.5563
	420	60	33.9592	20.0655	37.2351	36.8478	73.1978	54.4331	39.7208	36.1781	49.9295
	440	20	42.0638	27.7337	41.4853	42.5411	100.103	65.5467	49.9442	40.348	64.0344
	440	40	32.5388	16.0184	38.421	36.5781	77.2693	56.7471	42.2408	34.5988	51.2589
	440	60	33.7053	19.3331	37.0699	36.942	60.468	47.9475	34.5375	35.0623	44.0874
	460	20	38.9142	23.4362	39.5969	39.9745	92.682	59.0611	44.7608	37.4844	58.9309
	460	40	31.387	14.3991	37.8309	35.8244	66.0121	50.2615	37.0575	33.0003	45.6108
	460	60	34.5514	20.3919	37.7781	38.0013	45.3747	41.4619	29.3542	34.729	37.8946
	480	20	36.8646	20.9299	38.5819	38.3728	82.8972	52.5755	39.5775	35.4031	53.4766
	480	40	31.3353	14.5709	38.1142	36.0357	52.3913	43.7759	31.8742	32.1842	39.6118
	480	60	36.4976	23.2418	39.3597	40.0255	27.9178	34.9763	24.1708	35.178	31.351
	500	20	35.9151	20.2147	38.4403	37.736	70.7489	46.0899	34.3942	34.1043	47.6716
	500	40	32.3836	16.5337	39.2709	37.212	36.4069	37.2903	26.6908	32.1506	33.2621
	500	60	39.5437	27.8827	41.8148	43.0148	8.09726	28.4908	18.9875	36.4095	24.4566

## Sheet: EDr
	Proces parameters		EDr, %
	Temperature of pyrolysis, °C	Residence time, min	Carton	Fabric	Kitchen waste	Paper	Plastic	Rubber	PAP AL PE	Wood	MSW/RDF
	300	20	1.09608	1.09348	1.15947	1.10905	0.85279	1.07984	0.91981	1.12307	0.997241
	300	40	1.094	1.10359	1.20785	1.06153	0.875976	0.994388	1.05986	1.17834	1.01986
	300	60	1.09193	1.11371	1.28069	1.06677	0.976287	0.989968	1.2161	1.2336	1.08472
	320	20	1.09813	1.14376	1.19117	1.08491	0.926988	1.058	1.08731	1.15149	1.04738
	320	40	1.09606	1.15387	1.22995	1.03738	0.925756	0.962278	1.19533	1.20206	1.05568
	320	60	1.09398	1.16399	1.2932	1.04263	1.00165	0.947585	1.31954	1.25263	1.10621
	340	20	1.10018	1.19404	1.21957	1.0638	0.983849	1.03152	1.22547	1.1799	1.08771
	340	40	1.09811	1.20416	1.24875	1.01627	0.958198	0.925524	1.30146	1.22578	1.08169
	340	60	1.09603	1.21427	1.30241	1.02152	1.00967	0.900557	1.39365	1.27166	1.1179
	360	20	1.10223	1.24432	1.24465	1.04572	1.02337	1.00039	1.33429	1.20831	1.11823
	360	40	1.10016	1.25444	1.26425	0.998197	0.973302	0.884123	1.37825	1.2495	1.09789
	360	60	1.09808	1.26455	1.30831	1.00344	1.00036	0.848884	1.43842	1.29069	1.11978
	380	20	1.10428	1.2946	1.26643	1.03068	1.04556	0.96462	1.41376	1.23673	1.13895
	380	40	1.10221	1.30472	1.27643	0.983154	0.971069	0.838078	1.4257	1.27322	1.10429
	380	60	1.10013	1.31483	1.3109	0.988398	0.973706	0.792566	1.45384	1.30972	1.11185
	400	20	1.10633	1.34488	1.28491	1.01867	1.0504	0.924202	1.4639	1.26514	1.14986
	400	40	1.10426	1.355	1.28531	0.971144	0.951498	0.787387	1.44381	1.29695	1.10088
	400	60	1.10218	1.36511	1.31019	0.976388	0.929717	0.731602	1.43992	1.32875	1.09412
	420	20	1.10838	1.39516	1.30007	1.00969	1.03792	0.879139	1.48469	1.29355	1.15097
	420	40	1.10631	1.40528	1.29089	0.962168	0.91459	0.73205	1.43257	1.32067	1.08766
	420	60	1.10423	1.41539	1.30616	0.967412	0.86839	0.665992	1.39665	1.34778	1.06658
	440	20	1.11043	1.44544	1.31193	1.00375	1.00809	0.82943	1.47613	1.32196	1.14227
	440	40	1.10836	1.45556	1.29315	0.956225	0.860345	0.672069	1.39199	1.34439	1.06464
	440	60	1.10628	1.46567	1.29884	0.961469	0.789726	0.595738	1.32405	1.36681	1.02923
	460	20	1.11248	1.49572	1.32049	1.00084	0.960923	0.775076	1.43824	1.35038	1.12376
	460	40	1.11041	1.50584	1.29211	0.953316	0.788761	0.607442	1.32207	1.36811	1.0318
	460	60	1.10833	1.51595	1.2882	0.95856	0.693724	0.520837	1.2221	1.38584	0.98208
	480	20	1.11453	1.546	1.32573	1.00097	0.896421	0.716077	1.371	1.37879	1.09544
	480	40	1.11246	1.55612	1.28776	0.95344	0.699841	0.538169	1.22281	1.39183	0.989166
	480	60	1.11038	1.56624	1.27426	0.958685	0.580385	0.441292	1.09081	1.40487	0.925121
	500	20	1.11658	1.59628	1.32767	1.00412	0.814581	0.652432	1.27442	1.4072	1.05732
	500	40	1.11451	1.6064	1.28011	0.956598	0.593583	0.464252	1.0942	1.41555	0.936722
	500	60	1.11243	1.61652	1.25701	0.961843	0.449709	0.357101	0.93018	1.4239	0.858354

## Sheet: EY
	Proces parameters		EY, %
	Temperature of pyrolysis, °C	Residence time, min	Carton	Fabric	Kitchen waste	Paper	Plastic	Rubber	PAP AL PE	Wood	MSW/RDF
	300	20	101.797	113.823	92.7143	96.0265	102.856	115.644	98.3655	90.8932	101.318
	300	40	78.246	85.3196	81.0913	73.9559	98.5926	102.633	83.6733	78.1928	88.3467
	300	60	62.6622	68.9268	71.9969	60.8431	94.3294	89.6222	81.0079	71.2194	80.1567
	320	20	90.6133	97.8002	84.6083	84.7085	99.9222	107.05	98.0971	83.6379	94.9192
	320	40	69.2084	71.6879	74.0309	64.6271	95.6591	94.039	83.4049	71.9826	82.6878
	320	60	55.7711	57.686	65.9823	53.5034	91.396	81.0282	80.7395	66.0543	75.2378
	340	20	80.5125	83.5556	77.3849	74.6162	96.9887	98.4558	96.6255	77.0262	88.8346
	340	40	61.2541	59.8341	67.8532	56.5239	92.7256	85.445	81.9333	66.4159	77.3433
	340	60	49.9632	48.2232	60.8502	47.3894	88.4625	72.4341	79.2679	61.5327	70.6332
	360	20	71.4949	71.0889	71.0442	65.7495	94.0552	89.8618	93.9508	71.0578	83.0643
	360	40	54.3829	49.7584	62.5581	49.6464	89.7921	76.851	79.2586	61.4926	72.3129
	360	60	45.2385	40.5384	56.6008	42.501	85.529	63.8401	76.5932	57.6545	66.3428
	380	20	63.5604	60.4003	65.5861	58.1086	91.1218	81.2678	90.0728	65.7329	77.6083
	380	40	48.5949	41.4607	58.1457	43.9945	86.8586	68.2569	75.3806	57.2128	67.5968
	380	60	41.597	34.6316	53.234	38.8384	82.5955	55.2461	72.7152	54.4197	62.3667
	400	20	56.7092	51.4897	61.0106	51.6933	88.1883	72.6738	84.9917	61.0514	72.4664
	400	40	43.8902	34.941	54.6159	39.5684	83.9252	59.6629	70.2995	53.5764	63.1949
	400	60	39.0387	30.5029	50.7499	36.4014	79.662	46.6521	67.6341	51.8284	58.7048
	420	20	50.9411	44.3571	57.3178	46.5037	85.2548	64.0797	78.7074	57.0133	67.6388
	420	40	40.2685	30.1994	51.9688	36.3679	80.9917	51.0689	64.0152	50.5834	59.1073
	420	60	37.5635	28.1522	49.1484	35.19	76.7286	38.0581	61.3498	49.8805	55.3571
	440	20	46.2562	39.0026	54.5076	42.5397	82.3213	55.4857	71.2199	53.6187	63.1255
	440	40	37.7301	27.2358	50.2043	34.3932	78.0582	42.4749	56.5277	48.2339	55.3339
	440	60	37.1716	27.5795	48.4296	35.2044	73.7951	29.464	53.8623	48.5761	52.3237
	460	20	42.6545	35.426	52.5801	39.8015	79.3878	46.8917	62.5292	50.8675	58.9264
	460	40	36.2749	26.0502	49.3224	33.644	75.1247	33.8809	47.837	46.5278	51.8748
	460	60	37.8628	28.7848	48.5934	36.4445	70.8616	20.87	45.1716	47.915	49.6045
	480	20	40.136	33.6275	51.5352	38.2889	76.4544	38.2977	52.6353	48.7597	55.0415
	480	40	35.9028	26.6426	49.3232	34.1206	72.1912	25.2868	37.9431	45.4651	48.7298
	480	60	39.6372	31.7682	49.6398	38.9102	67.9281	12.276	35.2777	47.8974	47.1995
	500	20	38.7007	33.607	51.3729	38.002	73.5209	29.7037	41.5383	47.2954	51.4709
	500	40	36.614	29.0131	50.2066	35.8229	69.2578	16.6928	26.8461	45.0458	45.8992
	500	60	42.4948	36.5296	51.5689	42.6016	64.9946	3.68198	24.1807	48.5233	45.1088

## Sheet: MC
	Proces parameters		MC, %
	Temperature of pyrolysis, °C	Residence time, min	Carton	Fabric	Kitchen waste	Paper	Plastic	Rubber	PAP AL PE	Wood	MSW/RDF
	300	20	1.98589	1.75887	3.0163	4.02462	0.88451	0.692879	2.98844	2.47744	1.90218
	300	40	2.53809	2.37538	3.05925	3.52818	0.742927	0.623939	2.77549	2.60726	1.88516
	300	60	3.09029	2.99188	3.10221	2.8933	0.736207	0.555	3.13878	2.73709	1.97138
	320	20	2.03913	1.89007	3.1671	3.52391	0.682202	0.68167	2.31009	2.56777	1.73307
	320	40	2.51936	2.50657	3.21006	3.09829	0.561174	0.636785	2.09715	2.6976	1.72529
	320	60	2.99959	3.12308	3.25301	2.53424	0.57501	0.591899	2.46044	2.82742	1.82074
	340	20	2.09237	2.02126	3.3179	3.09721	0.512121	0.670461	1.76323	2.6581	1.5982
	340	40	2.50063	2.63777	3.36086	2.74242	0.411648	0.64963	1.55028	2.78793	1.59965
	340	60	2.90889	3.25428	3.40381	2.24919	0.446039	0.628798	1.91357	2.91775	1.70433
	360	20	2.14561	2.15246	3.46871	2.74451	0.374266	0.659252	1.34784	2.74843	1.49756
	360	40	2.4819	2.76897	3.51166	2.46055	0.294348	0.662475	1.13489	2.87826	1.50824
	360	60	2.81819	3.38548	3.55461	2.03815	0.349294	0.665698	1.49818	3.00808	1.62216
	380	20	2.19884	2.28366	3.61951	2.46583	0.268638	0.648043	1.06393	2.83877	1.43115
	380	40	2.46317	2.90017	3.66246	2.25269	0.209275	0.67532	0.850983	2.96859	1.45107
	380	60	2.72749	3.51668	3.70542	1.90111	0.284776	0.702597	1.21427	3.09841	1.57422
	400	20	2.25208	2.41486	3.77031	2.26115	0.195236	0.636834	0.911498	2.9291	1.39897
	400	40	2.44444	3.03137	3.81326	2.11883	0.156429	0.688165	0.698552	3.05892	1.42812
	400	60	2.63679	3.64787	3.85622	1.83808	0.252485	0.739497	1.06184	3.18874	1.56051
	420	20	2.30532	2.54606	3.92111	2.13048	0.154062	0.625624	0.890545	3.01943	1.40102
	420	40	2.42571	3.16256	3.96407	2.05899	0.135809	0.70101	0.677599	3.14925	1.43941
	420	60	2.54609	3.77907	4.00702	1.84906	0.252421	0.776396	1.04089	3.27907	1.58104
	440	20	2.35856	2.67725	4.07191	2.07382	0.145114	0.614415	1.00107	3.10976	1.43731
	440	40	2.40698	3.29376	4.11487	2.07316	0.147416	0.713856	0.788125	3.23958	1.48493
	440	60	2.45539	3.91027	4.15782	1.93405	0.284583	0.813296	1.15141	3.3694	1.63579
	460	20	2.4118	2.80845	4.22272	2.09117	0.168392	0.603206	1.24307	3.20009	1.50783
	460	40	2.38825	3.42496	4.26567	2.16133	0.19125	0.726701	1.03013	3.32991	1.56469
	460	60	2.36469	4.04147	4.30862	2.09305	0.348972	0.850195	1.39342	3.45973	1.72478
	480	20	2.46504	2.93965	4.37352	2.18253	0.223897	0.591997	1.61656	3.29042	1.61258
	480	40	2.36952	3.55616	4.41647	2.32351	0.26731	0.739546	1.40361	3.42024	1.67867
	480	60	2.274	4.17267	4.45943	2.32606	0.445587	0.887095	1.7669	3.55006	1.848
	500	20	2.51828	3.07085	4.52432	2.3479	0.311629	0.580788	2.12152	3.38075	1.75156
	500	40	2.35079	3.68735	4.56727	2.5597	0.375597	0.752391	1.90857	3.51057	1.82689
	500	60	2.1833	4.30386	4.61023	2.63308	0.574429	0.923994	2.27186	3.64039	2.00546

## Sheet: OM
	Proces parameters		OM, %
	Temperature of pyrolysis, °C	Residence time, min	Carton	Fabric	Kitchen waste	Paper	Plastic	Rubber	PAP AL PE	Wood	MSW/RDF
	300	20	79.7268	99.7972	81.6638	81.0893	68.916	80.0819	84.8236	94.989	80.3422
	300	40	63.8891	99.3874	77.3213	73.2942	75.0948	77.7411	79.7657	92.5154	78.7787
	300	60	57.6656	99.519	72.9789	64.824	82.8758	73.8398	78.7936	92.6779	79.3895
	320	20	75.2022	99.7344	79.7315	75.6901	77.9819	80.7177	85.8541	94.5674	82.5332
	320	40	59.3646	99.3246	76.0347	68.8719	81.2128	78.3769	80.4899	92.0938	80.0435
	320	60	53.1411	99.4562	72.3379	61.3785	86.0461	74.4756	79.2115	92.2563	79.7279
	340	20	70.9991	99.6553	77.7992	70.6642	84.922	81.3535	86.1906	94.1304	83.9756
	340	40	55.1614	99.2455	74.7481	64.8228	85.2052	79.0127	80.5201	91.6567	80.5595
	340	60	48.938	99.3771	71.697	58.3063	87.0907	75.1114	78.9354	91.8192	79.3176
	360	20	67.1174	99.5598	75.8669	66.0116	89.7364	81.9893	85.8331	93.678	84.6692
	360	40	51.2797	99.15	73.4615	61.1471	87.0718	79.6485	79.8564	91.2043	80.3268
	360	60	45.0562	99.2816	71.0561	55.6074	86.0095	75.7472	77.9654	91.3668	78.1586
	380	20	63.557	99.448	73.9346	61.7324	92.4251	82.6251	84.7817	93.2101	84.6141
	380	40	47.7194	99.0382	72.1749	57.8446	86.8127	80.2843	78.4987	90.7364	79.3454
	380	60	41.4959	99.1699	70.4151	53.2817	82.8027	76.383	76.3015	90.8989	76.2508
	400	20	60.3181	99.3199	72.0023	57.8264	92.988	83.2609	83.0363	92.7268	83.8104
	400	40	44.4804	98.9101	70.8883	54.9155	84.4279	80.9201	76.447	90.2531	77.6153
	400	60	38.257	99.0417	69.7742	51.3294	77.4701	77.0188	73.9435	90.4156	73.5944
	420	20	57.4006	99.1754	70.07	54.2937	91.4252	83.8967	80.597	92.228	82.2579
	420	40	41.5629	98.7657	69.6017	52.3596	79.9173	81.5559	73.7014	89.7543	75.1365
	420	60	35.3394	98.8973	69.1333	49.7504	70.0117	77.6546	70.8916	89.9168	70.1892
	440	20	54.8044	99.0146	68.1377	51.1343	87.7367	84.5325	77.4637	91.7138	79.9566
	440	40	38.9667	98.6049	68.3151	50.1771	73.281	82.1917	70.2619	89.2401	71.9089
	440	60	32.7433	98.7365	68.4924	48.5447	60.4277	78.2904	67.1458	89.4026	66.0354
	460	20	52.5297	98.8375	66.2055	48.3482	81.9224	85.1683	73.6365	91.1842	76.9067
	460	40	36.692	98.4278	67.0284	48.3678	64.519	82.8275	66.1283	88.7105	67.9327
	460	60	30.4685	98.5594	67.8514	47.7122	48.7179	78.9262	62.706	88.873	61.1328
	480	20	50.5763	98.6441	64.2732	45.9354	73.9825	85.8041	69.1153	90.6392	73.1081
	480	40	34.7386	98.2343	65.7418	46.9318	53.6313	83.4633	61.3009	88.1655	63.2077
	480	60	28.5152	98.3659	67.2105	47.2531	34.8824	79.562	57.5722	88.328	55.4815
	500	20	48.9444	98.4343	62.3409	43.8959	63.9167	86.4399	63.9001	90.0787	68.5607
	500	40	33.1067	98.0245	64.4552	45.8692	40.6178	84.0991	55.7794	87.605	57.734
	500	60	26.8832	98.1562	66.5696	47.1673	18.9211	80.1978	51.7445	87.7675	49.0815

## Sheet: AC
	Proces parameters		AC, %
	Temperature of pyrolysis, °C	Residence time, min	Carton	Fabric	Kitchen waste	Paper	Plastic	Rubber	PAP AL PE	Wood	MSW/RDF
	300	20	7.37683	0.117911	11.42	7.92862	19.2271	11.3584	10.0963	3.62589	11.3714
	300	40	15.9484	0.250212	15.6408	12.9621	14.7229	13.7317	14.4996	4.41577	12.1991
	300	60	17.8748	0.382514	18.0107	18.5898	11.171	18.469	14.8015	5.20566	12.4207
	320	20	10.6701	0.188661	12.3079	11.6173	13.7832	12.2501	9.99628	3.89648	10.3336
	320	40	18.8195	0.320962	16.1789	16.0857	11.1879	14.8448	14.6579	4.68636	11.7583
	320	60	20.3237	0.453264	18.1991	21.1482	9.54483	19.8035	15.2182	5.47625	12.5769
	340	20	13.697	0.259411	13.2195	15.028	9.59225	13.3922	10.4109	4.16707	9.76003
	340	40	21.4241	0.391712	16.7408	18.9313	8.90577	16.2084	15.331	4.95695	11.7817
	340	60	22.5061	0.524014	18.4112	23.4287	9.1715	21.3885	16.1497	5.74684	13.1974
	360	20	16.4574	0.330161	14.155	18.1607	6.65411	14.7847	11.3403	4.43766	9.65075
	360	40	23.7624	0.462462	17.3266	21.4989	7.87646	17.8224	16.5188	5.22754	12.2694
	360	60	24.4222	0.594764	18.6472	25.4313	10.051	23.2239	17.5959	6.01743	14.2821
	380	20	18.9514	0.400911	15.1143	21.0155	4.96882	16.4277	12.7843	4.70825	10.0057
	380	40	25.8342	0.533212	17.9361	23.7886	8.09999	19.6868	18.2212	5.49813	13.2214
	380	60	26.0718	0.665514	18.907	27.1558	12.1834	25.3098	19.5568	6.28802	15.831
	400	20	21.179	0.471661	16.0974	23.5923	4.53638	18.3212	14.743	4.97884	10.825
	400	40	27.6395	0.603962	18.5694	25.8003	9.57638	21.8017	20.4384	5.76872	14.6376
	400	60	27.455	0.736264	19.1906	28.6024	15.5686	27.6461	22.0324	6.55861	17.8443
	420	20	23.1401	0.542411	17.1043	25.8912	5.35679	20.4651	17.2165	5.24943	12.1085
	420	40	29.1785	0.674712	19.2266	27.5341	12.3056	24.1671	23.1702	6.03931	16.5182
	420	60	28.5717	0.807014	19.498	29.7711	20.2066	30.2329	25.0227	6.8292	20.3218
	440	20	24.8349	0.613161	18.135	27.9121	7.43005	22.8595	20.2046	5.52002	13.8563
	440	40	30.451	0.745462	19.9076	28.9899	16.2877	26.7829	26.4168	6.3099	18.8629
	440	60	29.422	0.877764	19.8292	30.6618	26.0975	33.0702	28.5276	7.09979	23.2636
	460	20	26.2631	0.683911	19.1895	29.655	10.7562	25.5043	23.7074	5.79061	16.0684
	460	40	31.4571	0.816212	20.6123	30.1677	21.5226	29.6491	30.1781	6.58049	21.672
	460	60	30.0059	0.948514	20.1843	31.2745	33.2413	36.1579	32.5473	7.37038	26.6696
	480	20	27.425	0.754661	20.2678	31.12	15.3351	28.3996	27.725	6.0612	18.7447
	480	40	32.1967	0.886962	21.3409	31.0675	28.0104	32.7659	34.454	6.85108	24.9453
	480	60	30.3233	1.01926	20.5631	31.6092	41.6379	39.4961	37.0817	7.64097	30.5399
	500	20	28.3204	0.825411	21.37	32.307	21.1669	31.5453	32.2572	6.33179	21.8853
	500	40	32.6699	0.957712	22.0933	31.6894	35.751	36.133	39.2447	7.12167	28.6829
	500	60	30.3743	1.09001	20.9658	31.666	51.2873	43.0847	42.1308	7.91156	34.8745

## Sheet: CP
	Proces parameters		CP, %
	Temperature of pyrolysis, °C	Residence time, min	Carton	Fabric	Kitchen waste	Paper	Plastic	Rubber	PAP AL PE	Wood	MSW/RDF
	300	20	92.6232	99.8824	88.5796	92.1335	80.7729	89.749	89.9037	96.39	88.7432
	300	40	84.0516	99.7501	84.3588	87.0554	85.2771	86.2684	85.5004	95.5941	87.8041
	300	60	82.1252	99.6178	81.9889	81.2978	88.829	80.424	85.1985	94.7981	87.4627
	320	20	89.3299	99.8117	87.6918	88.4176	86.2168	88.6359	90.0037	96.1182	89.757
	320	40	81.1805	99.6794	83.8207	83.9124	88.8121	85.1553	85.3421	95.3223	88.2428
	320	60	79.6763	99.5471	81.8006	78.7277	90.4552	79.3109	84.7818	94.5263	87.3265
	340	20	86.303	99.7409	86.7801	84.985	90.4078	87.2724	89.5891	95.8464	90.307
	340	40	78.5759	99.6086	83.2588	81.0527	91.0942	83.7918	84.669	95.0505	88.2179
	340	60	77.4939	99.4763	81.5884	76.4409	90.8285	77.9474	83.8503	94.2545	86.7265
	360	20	83.5426	99.6702	85.8446	81.8356	93.3459	85.6584	88.6597	95.5746	90.3932
	360	40	76.2376	99.5379	82.6731	78.4763	92.1235	82.1778	83.4812	94.7787	87.7291
	360	60	75.5778	99.4056	81.3524	74.4374	89.949	76.3334	82.4041	93.9827	85.6628
	380	20	81.0486	99.5994	84.8854	78.9695	95.0312	83.7939	87.2157	95.3028	90.0157
	380	40	74.1658	99.4671	82.0635	76.1831	91.9	80.3134	81.7788	94.5069	86.7766
	380	60	73.9282	99.3348	81.0926	72.7171	87.8166	74.469	80.4432	93.7109	84.1353
	400	20	78.821	99.5287	83.9023	76.3867	95.4636	81.679	85.257	95.031	89.1744
	400	40	72.3605	99.3964	81.4302	74.1733	90.4236	78.1985	79.5616	94.2351	85.3604
	400	60	72.545	99.2641	80.809	71.2802	84.4314	72.3541	77.9676	93.4391	82.1441
	420	20	76.8599	99.4579	82.8954	74.0872	94.6432	79.3137	82.7835	94.7592	87.8694
	420	40	70.8215	99.3256	80.773	72.4467	87.6944	75.8331	76.8298	93.9633	83.4804
	420	60	71.4283	99.1933	80.5016	70.1265	79.7934	69.9887	74.9773	93.1673	79.6891
	440	20	75.1651	99.3872	81.8647	72.071	92.57	76.6979	79.7954	94.4874	86.1006
	440	40	69.549	99.2549	80.0921	71.0033	83.7123	73.2173	73.5832	93.6915	81.1366
	440	60	70.578	99.1226	80.1704	69.2561	73.9025	67.3729	71.4724	92.8955	76.7704
	460	20	73.7369	99.3164	80.8101	70.338	89.2438	73.8316	76.2926	94.2156	83.8681
	460	40	68.5429	99.1841	79.3873	69.8433	78.4774	70.3511	69.8219	93.4197	78.3291
	460	60	69.9941	99.0518	79.8154	68.669	66.7587	64.5066	67.4527	92.6237	73.3879
	480	20	72.575	99.2457	79.7318	68.8884	84.6649	70.7149	72.275	93.9438	81.1718
	480	40	67.8033	99.1134	78.6587	68.9666	71.9896	67.2344	65.546	93.1479	75.0578
	480	60	69.6767	98.9811	79.4365	68.3652	58.3621	61.3899	62.9183	92.3519	69.5417
	500	20	71.6796	99.1749	78.6297	67.722	78.8331	67.3477	67.7428	93.672	78.0118
	500	40	67.3301	99.0426	77.9063	68.3731	64.249	63.8672	60.7553	92.8761	71.3228
	500	60	69.6257	98.9103	79.0339	68.3446	48.7127	58.0227	57.8692	92.0801	65.2317

## Sheet: C
	Proces parameters		C, %
	Temperature of pyrolysis, °C	Residence time, min	Carton	Fabric	Kitchen waste	Paper	Plastic	Rubber	PAP AL PE	Wood	MSW/RDF
	300	20	41.65	39.9279	43.0183	39.6666	61.7619	83.2277	44.0188	53.072	54.2228
	300	40	44.2455	48.4733	48.4729	42.0303	67.7619	77.0459	58.0757	56.947	59.1879
	300	60	46.8409	51.2006	48.1092	44.3939	73.7618	70.864	72.1326	60.822	63.5585
	320	20	42.0933	45.4197	47.892	39.9666	66.9773	80.4368	48.4798	54.1318	57.0464
	320	40	44.3952	53.347	53.3465	41.9757	70.5409	74.255	61.2958	57.6455	60.8729
	320	60	46.697	55.456	52.9829	43.9848	74.1045	68.0731	74.1118	61.1591	64.1048
	340	20	42.5367	50.304	52.158	40.2666	70.9549	77.6459	52.2003	55.1917	59.2938
	340	40	44.5449	57.6131	57.6126	41.9212	72.0821	71.4641	63.7754	58.344	61.9817
	340	60	46.553	59.1039	57.2489	43.5757	73.2093	65.2822	75.3505	61.4962	64.0749
	360	20	42.98	54.5806	55.8164	40.5666	73.6947	74.855	55.1803	56.2515	60.9649
	360	40	44.6945	61.2715	61.271	41.8666	72.3856	68.6732	65.5145	59.0424	62.5141
	360	60	46.4091	62.1442	60.9073	43.1666	71.0764	62.4913	75.8487	61.8334	63.4688
	380	20	43.4233	58.2496	58.8672	40.8666	75.1968	72.0641	57.4198	57.3114	62.0597
	380	40	44.8442	64.3223	64.3218	41.8121	71.4513	65.8823	66.5131	59.7409	62.4703
	380	60	46.2652	64.5769	63.9582	42.7575	67.7058	59.7004	75.6064	62.1705	62.2863
	400	20	43.8667	61.311	61.3104	41.1666	75.4611	69.2732	58.9188	58.3712	62.5783
	400	40	44.9939	66.7656	66.765	41.7575	69.2792	63.0914	66.7712	60.4394	61.8503
	400	60	46.1212	66.4019	66.4014	42.3484	63.0974	56.9095	74.6236	62.5076	60.5276
	420	20	44.31	63.7648	63.146	41.4666	74.4877	66.4823	59.6774	59.4311	62.5206
	420	40	45.1436	68.6012	68.6006	41.703	65.8694	60.3005	66.2889	61.1379	60.6539
	420	60	45.9773	67.6193	68.2369	41.9394	57.2512	54.1186	72.9003	62.8447	58.1926
	440	20	44.7533	65.611	64.374	41.7666	72.2765	63.6914	59.6955	60.4909	61.8866
	440	40	45.2933	69.8291	69.8285	41.6484	61.2219	57.5096	65.066	61.8364	58.8813
	440	60	45.8333	68.2291	69.4649	41.5303	50.1673	51.3277	70.4366	63.1818	55.2814
	460	20	45.1967	66.8495	64.9944	42.0666	68.8275	60.9005	58.9731	61.5508	60.6763
	460	40	45.443	70.4495	70.4489	41.5939	55.3365	54.7187	63.1027	62.5349	56.5324
	460	60	45.6894	68.2313	70.0853	41.1212	41.8456	48.5368	67.2324	63.519	51.7939
	480	20	45.64	67.4805	65.0071	42.3666	64.1408	58.1096	57.5102	62.6106	58.8898
	480	40	45.5927	70.4623	70.4616	41.5394	48.2134	51.9278	60.3989	63.2334	53.6073
	480	60	45.5455	67.6259	70.098	40.7121	32.2861	45.7459	63.2877	63.8561	47.7301
	500	20	46.0833	67.5038	64.4122	42.6666	58.2163	55.3187	55.3068	63.6705	56.527
	500	40	45.7424	69.8674	69.8668	41.4848	39.8526	49.1369	56.9547	63.9318	50.1058
	500	60	45.4015	66.4129	69.5031	40.303	21.4889	42.955	58.6025	64.1932	43.09

[truncated: 3 more sheets: H, N, S]
